# Supplementary material for: Evidence for scale-dependent root-augmentation feedback and its role in halting the spread of a pantropical shrub into an endemic sedge
Source: PNAS Nexus. 2022 Dec 19;2(1):pgac294. doi: 10.1093/pnasnexus/pgac294 (PMC9887939; doi:10.1093/pnasnexus/pgac294)
Supplement: pgac294_Supplemental_Files [file pgac294_supplemental_files.zip]

Archive with 5 entries (5 files):
- PNASNEXUS-PNASNEXUS-2022-01117-T-s01.pdf
- PNASNEXUS-PNASNEXUS-2022-01117-T-s02.avi
- PNASNEXUS-PNASNEXUS-2022-01117-T-s03.avi
- PNASNEXUS-PNASNEXUS-2022-01117-T-s04.sty
- PNASNEXUS-PNASNEXUS-2022-01117-T-s05.bib
