# Supplementary material for: Evidence for scale-dependent root-augmentation feedback and its role in halting the spread of a pantropical shrub into an endemic sedge
Source: PNAS Nexus. 2022 Dec 19;2(1):pgac294. doi: 10.1093/pnasnexus/pgac294 (PMC9887939; doi:10.1093/pnasnexus/pgac294)
Supplement: pgac294_Supplemental_Files [file pgac294_supplemental_files.zip › PNASNEXUS-PNASNEXUS-2022-01117-T-s05.bib]

% Encoding: UTF-8

@Article{CarvalhoSilva2013,
  author    = {Carvalho-Silva, Micheline AND Amorim, Paulo R.F. AND C\^{a}mara, Paulo E.A.S.},
  journal   = {{Rodrigu\'{e}sia}},
  title     = {{New goats on the island?}},
  year      = {2013},
  issn      = {2175-7860},
  pages     = {661 - 663},
  volume    = {64},
  language  = {en},
  publisher = {scielo},
  url       = {http://www.scielo.br/scielo.php?script=sci_arttext&pid=S2175-78602013000300017&nrm=iso},
}

@Article{Tzuk2020,
  author    = {Tzuk, Omer AND Uecker, Hannes AND Meron, Ehud},
  journal   = {PLOS ONE},
  title     = {The role of spatial self-organization in the design of agroforestry systems},
  year      = {2020},
  month     = {07},
  number    = {7},
  pages     = {1-18},
  volume    = {15},
  abstract  = {The development of sustainable agricultural systems in drylands is currently a crucial issue in the context of mitigating the outcomes of population growth under the conditions of climatic changes. The need to meet the growing demand for food, fodder, and fuel, together with the hazards due to climate change, requires cross-disciplinary studies of ways to increase livelihood while minimizing the impact on the environment. Practices of agroforestry systems, in which herbaceous species are intercropped between rows of woody species plantations, have been shown to mitigate several of the predicaments of climatic changes. Focusing on agroforestry in drylands, we address the question of how we can improve the performance of agroforestry systems in those areas. As vegetation in drylands tends to self-organize in various patterns, it seems essential to explore the various patterns that agroforestry systems tend to form and their impact on the performance of these systems in terms of biomass production, resilience to droughts, and water use efficiency. We use a two-soil-layers vegetation model to study the relationship between deep-rooted woody vegetation and shallow herbaceous vegetation, and explore how self-organization in different spatial patterns influences the performance of agroforestry systems. We focus on three generic classes of patterns, spots, gaps, and stripes, assess these patterns using common metrics for agroforestry systems, and examine their resilience to droughts. We show that in contrast to the widespread practice of planting the woody and herbaceous species in alternating rows, that is, in a stripe pattern, planting the woody species in hexagonal spot patterns may increase the system’s resilience to droughts. Furthermore, hexagonal spot patterns reduce the suppression of herbs growth by the woody vegetation, therefore maintaining higher crop yields. We conclude by discussing some limitations of this study and their significance.},
  doi       = {10.1371/journal.pone.0236325},
  publisher = {Public Library of Science},
  url       = {https://doi.org/10.1371/journal.pone.0236325},
}

@Article{Baudena2013,
  author   = {Mara Baudena and Jost {von Hardenberg} and Antonello Provenzale},
  journal  = {Advances in Water Resources},
  title    = {Vegetation patterns and soil-atmosphere water fluxes in drylands},
  year     = {2013},
  issn     = {0309-1708},
  pages    = {131 - 138},
  volume   = {53},
  abstract = {Local soil water-vegetation feedbacks play an essential role in vegetation pattern formation in drylands. However, the impact of spatial vegetation patterning on atmosphere-soil water fluxes, and thus on vegetation-climate interactions, is still unknown, even though this issue is crucial to determine how much detail is needed in representing vegetation-atmosphere dynamics in climate models. In this work, we explore whether evapotranspiration fluxes depend only on bulk vegetation characteristics, such as biomass density or vegetated fraction, or rather they depend also on the spatial vegetation pattern dynamics. To address this point, we introduce a new explicit-space model for vegetation dynamics in water-limited ecosystems, which includes two soil layers and is able to correctly represent evapotranspiration in the presence of intermittent rainfall conditions. The model dynamics display 
spatial self-organization of vegetation with multiple stable states, and the model outcomes reveal that transpiration fluxes in the days following a rainfall event depend on the type of vegetation pattern. The difference in transpiration per unit mass between spots and stripes is about 10%. The results of the simulations also indicate that fluxes from fixed vegetation (representing e.g., cultivated areas) can be very different from those above dynamically evolving vegetation, even when the two vegetation types cover the same fraction of space and have the same biomass density.},
  doi      = {https://doi.org/10.1016/j.advwatres.2012.10.013},
  keywords = {Vegetation patterns, Soil–atmosphere interaction, Vegetation dynamics, Drylands, Evapotranspiration, Climate},
  url      = {http://www.sciencedirect.com/science/article/pii/S0309170812002758},
}

@Article{Cramer2017,
  author   = {Cramer, Michael D. and Barger, Nichole N. and Tschinkel, Walter R.},
  journal  = {Ecography},
  title    = {Edaphic properties enable facilitative and competitive interactions resulting in fairy circle formation},
  year     = {2017},
  number   = {10},
  pages    = {1210-1220},
  volume   = {40},
  abstract = {Millions of generally regularly spaced, roughly circular barren patches called fairy circles occur in a narrow band ca 100 km inland of the south-west African coast. These generally have conspicuously taller peripheral grasses in a shorter grass matrix. The origins of these fairy circles are controversial, but one possibility is that they are self-organizing emergent vegetation patterns that are the consequence of interplay between positive (facilitative) and negative (competitive) interactions between grasses. We hypothesized that the coarse textured sand on which fairy circles occur creates a hydraulically and nutritionally connected landscape, in which neighbouring fairy circles competitively influence each other over several metres, while providing opportunity for focusing of resources around the peripheral grasses. To test our hypotheses we conducted three main groups of analyses: 1) we measured grass biomass to assess facilitative and competitive effects of the component grasses; 2) across a region with fairy circles we measured the size and density of fairy circles and correlated that with water infiltration rates into soil; 3) we measured the capacity of soil to conduct water pulses and 15N tracers. We found evidence of facilitative interactions in the periphery of the fairy circles and competitive suppression of the matrix grass proximal to the periphery. Across the region, fairy circle size was positively correlated with soil infiltration rates and negatively with precipitation. This suggests that fairy circles emerge in soils with high capacity for water flux that enables landscape hydraulic connectivity. Water- and 15N-pulse experiments showed that edaphic resources were highly mobile, moving up to 7.5 m over a period of 1–3 weeks. We concluded that the evidence is consistent with an emergent vegetation pattern explanation for the origins of fairy circles and that the circles are more closely associated with a highly connective edaphic environment, rather than with particular biota.},
  doi      = {https://doi.org/10.1111/ecog.02461},
  eprint   = {https://onlinelibrary.wiley.com/doi/pdf/10.1111/ecog.02461},
  url      = {https://onlinelibrary.wiley.com/doi/abs/10.1111/ecog.02461},
}

@Article{Zelnik2015,
  author    = {Zelnik, Yuval R. and Meron, Ehud and Bel, Golan},
  journal   = {Proceedings of the National Academy of Sciences},
  title     = {Gradual regime shifts in fairy circles},
  year      = {2015},
  issn      = {0027-8424},
  number    = {40},
  pages     = {12327--12331},
  volume    = {112},
  abstract  = {Combining model and empirical data analyses, we show that transitions between alternative stable states (regime shifts) in spatially extended ecosystems are not necessarily abrupt; cascades of local shifts between a multitude of stable states, composed of patterned and uniform domains, can result in global regime shifts that proceed gradually. In the Namibian fairy circle ecosystem (barren circular gaps in grasslands), such local shifts appear as fairy circle birth or death processes. This mechanism of regime shifts has never been demonstrated in a specific natural context. In addition, the results reported here further support the view of fairy circles as a self-organization phenomenon by providing a new type of evidence based on dynamical processes.Large responses of ecosystems to small changes in the conditions{\textemdash}regime shifts{\textemdash}are of great interest and importance. In spatially extended ecosystems, these shifts may be local or global. Using empirical data and mathematical modeling, we investigated the dynamics of the Namibian fairy circle ecosystem as a case study of regime shifts in a pattern-forming ecosystem. Our results provide new support, based on the dynamics of the ecosystem, for the view of fairy circles as a self-organization phenomenon driven by water{\textendash}vegetation interactions. The study further suggests that fairy circle birth and death processes correspond to spatially confined transitions between alternative stable states. Cascades of such transitions, possible in various pattern-forming systems, result in gradual rather than abrupt regime shifts.},
  doi       = {10.1073/pnas.1504289112},
  eprint    = {https://www.pnas.org/content/112/40/12327.full.pdf},
  publisher = {National Academy of Sciences},
  url       = {https://www.pnas.org/content/112/40/12327},
}

@Article{Pueyo2008,
  author   = {Pueyo, Y. and Kefi, S. and Alados, C. L. and Rietkerk, M.},
  journal  = {Oikos},
  title    = {Dispersal strategies and spatial organization of vegetation in arid ecosystems},
  year     = {2008},
  number   = {10},
  pages    = {1522-1532},
  volume   = {117},
  abstract = {Seed dispersal and establishment are critical stages for plants in arid environments, where vegetation is spatially organized in patches with suitable and unsuitable sites for establishment. Theoretical studies suggest that the ability of vegetation to self-organize in patchy spatial patterns is a critical property for plant survival in arid environments, and is a consequence of a scale-dependent feedback between plants and resource availability. Field observations show that plants of arid environments evolved towards short dispersal distance (proxichory) and that the investment in reproduction increases along an aridity gradient. Here, we investigated how plant dispersal strategies affect spatial organization and associated scale-dependent feedback in arid ecosystems. We addressed this research question using a model where the spatio-temporal vegetation patterns were driven by scale-dependent feedbacks between plants and soil water availability. In the model, water availability limited vegetation growth, seed production and establishment ability. Seed dispersal was modelled with an integrodifferential equation that mimicked important plant dispersal characteristics (i.e. fecundity, mean dispersal distance and establishment ability). Results showed that, when the investment in fecundity was relatively high, short seed dispersal helped maintaining higher mean biomass in the system, improving the vegetation efficiency in water use. However, higher fecundity induced a large cost, and high mean biomass could be sustained only with high establishment ability. Considering low establishment ability, intermediate fecundity was more efficient than low fecundity in maintaining high plant biomass under the most arid conditions. Consistently, plant dispersal strategies that maintained more biomass were related to a vegetation spatial organization that allowed the most efficient soil water redistribution, through the strengthening of the scale-dependent feedback. The efficient dispersal strategies and spatial patterns in the model are commonly observed in plants of arid environments. Thus, dispersal strategies in arid environments might contribute to a favourable spatial organization and associated scale-dependent feedback.},
  doi      = {https://doi.org/10.1111/j.0030-1299.2008.16735.x},
  eprint   = {https://onlinelibrary.wiley.com/doi/pdf/10.1111/j.0030-1299.2008.16735.x},
  url      = {https://onlinelibrary.wiley.com/doi/abs/10.1111/j.0030-1299.2008.16735.x},
}

@Article{Cramer2013,
  author    = {Cramer, Michael D. AND Barger, Nichole N.},
  journal   = {PLOS ONE},
  title     = {Are Namibian “Fairy Circles” the Consequence of Self-Organizing Spatial Vegetation Patterning?},
  year      = {2013},
  month     = {08},
  number    = {8},
  pages     = {1-12},
  volume    = {8},
  abstract  = {Causes of over-dispersed barren “fairy circles” that are often surrounded by ca. 0.5 m tall peripheral grasses in a matrix of shorter (ca. 0.2 m tall) grasses in Namibian grasslands remain mysterious. It was hypothesized that the fairy circles are the consequence of self-organizing spatial vegetation patterning arising from resource competition and facilitation. We examined the edaphic properties of fairy circles and variation in fairy circle size, density and landscape occupancy (% land surface) with edaphic properties and water availability at a local scale (<50 km) and with climate and vegetation characteristics at a regional scale. Soil moisture in the barren fairy circles declines from the center towards the periphery and is inversely correlated with soil organic carbon, possibly indicating that the peripheral grass roots access soil moisture that persists into the dry season within fairy circles. Fairy circle landscape occupancy is negatively correlated with precipitation and soil [N], consistent with fairy circles being the product of resource-competition. Regional fairy circle presence/absence is highly predictable using an empirical model that includes narrow ranges of vegetation biomass, precipitation and temperature seasonality as predictor variables, indicating that fairy circles are likely a climate-dependent emergent phenomenon. This dependence of fairy circle occurrence on climate explains why fairy circles in some locations may appear and disappear over time. Fairy circles are only over-dispersed at high landscape occupancies, indicating that inter-circle competition may determine their spacing. We conclude that fairy circles are likely to be an emergent arid-grassland phenomenon that forms as a consequence of peripheral grass resource-competition and that the consequent barren circle may provide a resource-reservoir essential for the survival of the larger peripheral grasses and provides a habitat for fossicking fauna.},
  doi       = {10.1371/journal.pone.0070876},
  publisher = {Public Library of Science},
  url       = {https://doi.org/10.1371/journal.pone.0070876},
}

@Article{Gagnon2016,
  author    = {Edeline Gagnon and Anne Bruneau and Colin E. Hughes and Luciano Paganucci de Queiroz and Gwilym P. Lewis},
  journal   = {PhytoKeys},
  title     = {A new generic system for the pantropical Caesalpinia group (Leguminosae)},
  year      = {2016},
  issn      = {1314-2011},
  pages     = {1-160},
  volume    = {71},
  abstract  = {The Caesalpinia group is a large pantropical clade of ca. 205 species in subfamily Caesalpinioideae (Leguminosae) in which generic delimitation has been in a state of considerable flux. Here we present new phylogenetic analyses based on five plastid and one nuclear ribosomal marker, with dense taxon sampling including 172 (84%) of the species and representatives of all previously described genera in the Caesalpinia group. These analyses show that the current classification of the Caesalpinia group into 21 genera needs to be revised. Several genera (Poincianella, Erythrostemon, Cenostigma and Caesalpinia sensu Lewis, 2005) are non-monophyletic and several previously unclassified Asian species segregate into clades that merit recognition at generic rank. In addition, the near-completeness of our taxon sampling identifies three species that do not belong in any of the main clades and these are recognised as new monospecific genera. A new generic classification of the Caesalpinia group is presented including a key for the identification of genera, full generic descriptions, illustrations (drawings and photo plates of all genera), and (for most genera) the nomenclatural transfer of species to their correct genus. We recognise 26 genera, with reinstatement of two previously described genera (Biancaea Tod., Denisophytum R. Vig.), re-delimitation and expansion of several others (Moullava, Cenostigma, Libidibia and Erythrostemon), contraction of Caesalpinia s.s. and description of four new ones (Gelrebia, Paubrasilia, Hererolandia and Hultholia), and make 75 new nomenclatural combinations in this new generic system.},
  doi       = {10.3897/phytokeys.71.9203},
  eprint    = {https://doi.org/10.3897/phytokeys.71.9203},
  publisher = {Pensoft Publishers},
  url       = {https://doi.org/10.3897/phytokeys.71.9203},
}

@Article{Petrovskii2002,
  author   = {Petrovskii, Sergei V. and Morozov, Andrew Y. and Venturino, Ezio},
  journal  = {Ecology Letters},
  title    = {Allee effect makes possible patchy invasion in a predator–prey system},
  year     = {2002},
  number   = {3},
  pages    = {345-352},
  volume   = {5},
  abstract = {Abstract The dynamics of interacting ecological populations results from the interplay between various deterministic and stochastic factors and this is particularly the case for the phenomenon of biological invasion. Whereas the spread of invasive species via propagation of a population front was shown to appear as a result of deterministic processes, the spread via formation, interaction and movement of separate patches has been recently attributed to the influence of environmental stochasticity. An appropriate understanding of the comparative importance of deterministic and stochastic mechanisms is still lacking, however. In this paper, we show that the patchy invasion appears to be possible also in a fully deterministic predator–prey model as a result of the Allee effect.},
  doi      = {https://doi.org/10.1046/j.1461-0248.2002.00324.x},
  eprint   = {https://onlinelibrary.wiley.com/doi/pdf/10.1046/j.1461-0248.2002.00324.x},
  keywords = {Allee effect, biological invasion, predator–prey system},
  url      = {https://onlinelibrary.wiley.com/doi/abs/10.1046/j.1461-0248.2002.00324.x},
}

@Article{Morozov2006,
  author   = {Andrew Morozov and Sergei Petrovskii and Bai-Lian Li},
  journal  = {Journal of Theoretical Biology},
  title    = {Spatiotemporal complexity of patchy invasion in a predator-prey system with the Allee effect.},
  year     = {2006},
  issn     = {0022-5193},
  number   = {1},
  pages    = {18-35},
  volume   = {238},
  abstract = {Invasion of an exotic species initiated by its local introduction is considered subject to predator–prey interactions and the Allee effect when the prey growth becomes negative for small values of the prey density. Mathematically, the system dynamics is described by two nonlinear diffusion–reaction equations in two spatial dimensions. Regimes of invasion are studied by means of extensive numerical simulations. We show that, in this system, along with well-known scenarios of species spread via propagation of continuous population fronts, there exists an essentially different invasion regime which we call a patchy invasion. In this regime, the species spreads over space via irregular motion and interaction of separate population patches without formation of any continuous front, the population density between the patches being nearly zero. We show that this type of the system dynamics corresponds to spatiotemporal chaos and calculate the dominant Lyapunov exponent. We then show that, surprisingly, in the regime of patchy invasion the spatially average prey density appears to be below the survival threshold. We also show that a variation of parameters can destroy this regime and either restore the usual invasion scenario via propagation of continuous fronts or brings the species to extinction; thus, the patchy spread can be qualified as the invasion at the edge of extinction. Finally, we discuss the implications of this phenomenon for invasive species management and control.},
  doi      = {https://doi.org/10.1016/j.jtbi.2005.05.021},
  keywords = {Biological invasion, Predator–prey system, Patchy spread, Allee effect, Spatiotemporal chaos},
  url      = {https://www.sciencedirect.com/science/article/pii/S0022519305002237},
}

@Article{Gilad2004prl,
  author    = {Gilad, E. and von Hardenberg, J. and Provenzale, A. and Shachak, M. and Meron, E.},
  journal   = {Phys. Rev. Lett.},
  title     = {Ecosystem Engineers: From Pattern Formation to Habitat Creation},
  year      = {2004},
  month     = {Aug},
  pages     = {098105},
  volume    = {93},
  doi       = {10.1103/PhysRevLett.93.098105},
  issue     = {9},
  numpages  = {4},
  publisher = {American Physical Society},
  url       = {https://link.aps.org/doi/10.1103/PhysRevLett.93.098105},
}

@article{Rietkerk2008tree,
	Author = {Rietkerk, M. and van de Koppel, J.},
	Date-Added = {2009-10-28 10:10:57 +0900},
	Date-Modified = {2009-10-28 10:14:19 +0900},
	Journal = {Trends in Ecology and evolution},
	Number = {3},
	Pages = {169-175},
	Title = {Regular pattern formation in real ecosystems},
	Volume = {23},
	Year = {2008}}

@article{Deblauwe2008geb,
	Author = {Deblauwe, V. and  Barbier, N. and Couteron, P. and Lejeune, O. and
    Bogaert, J.},
	Journal = {Global Ecology and Biogeography},
	Pages = {715-723},
	Title = {The global biogeography of semi-arid periodic vegetation patterns},
	Volume = {17},
	Year = {2008}}

@article{Meron2018ann_rev,
  title={From Patterns to Function in Living Systems: Dryland Ecosystems as a Case Study},
  author={Meron, Ehud},
  journal={Annual Review of Condensed Matter Physics},
  volume={9},
  pages={79–103},
  year={2018},
  publisher={Annual Reviews 4139 El Camino Way, PO Box 10139, Palo Alto, California 94303-0139, USA}
}

@article{Meron2019pt,
  title={Vegetation pattern formation: The mechanisms behind the forms},
  author={Meron, Ehud},
  journal={Physics Today},
  volume={72},
  pages={30-36},
  year={2019},
  publisher={Annual Reviews 4139 El Camino Way, PO Box 10139, Palo Alto, California 94303-0139, USA}
}

@article{Lejeune1999acta_oecologica,
	author = "Lejeune, O. and Couteron, P. and Lefever, R.",
	journal = "Acta Oecologica",
	number = "3",
	pages = "171--183",
	title = "{Short range co-operativity competing with long range inhibition explains vegetation patterns}",
	volume = "20",
	year = "1999"
}

@article{Barbier2008ecology,
  title={Spatial decoupling of facilitation and competition at the origin of gapped vegetation patterns},
  author={Barbier, N. and Couteron, P. and Lefever, R. and Deblauwe, V.},
  journal={Ecology},
  volume={89},
  pages={1521-1531},
  year={2008}}

@article{Lefever1997bmb,
	Author = {Lefever, R. and Lejeune, O. },
	Date-Added = {2009-05-23 12:52:00 +0900},
	Date-Modified = {2009-05-23 12:53:45 +0900},
	Journal = {Bull. Math. Biol.},
	Pages = {263-294},
	Title = {On the origin of tiger bush},
	Volume = {59},
	Year = {1997}}

@article{HilleRisLambers2001ecology,
	Author = {HilleRisLambers, R. and Rietkerk, M. and Van den Bosch, F. and Prins, H.H.T. and de Kroon, H.},
	Date-Added = {2009-05-23 12:39:31 +0900},
	Date-Modified = {2009-05-23 12:42:52 +0900},
	Journal = {Ecology},
	Pages = {50-61},
	Title = {Vegetation pattern formation in semi-arid grazing systems},
	Volume = {82},
	Year = {2001}}
	
@article{Okayasu2001,
	Author = {Okayasu, T. and Aizawa, Y.},
	Date-Added = {2009-05-23 13:24:24 +0900},
	Date-Modified = {2009-05-23 13:26:51 +0900},
	Journal = {Prog. Theor. Phys.},
	Pages = {705-720},
	Title = {Systematic analysis of periodic vegetation patterns },
	Volume = {106},
	Year = {2001}}	

@article{Eldridge2000catena,
  title = {Infiltration through three contrasting biological soil crusts in patterned landscapes in the Negev, Israel},
  author = {Eldridge,  D. J. and Zaady, E. and Shachak, M.},
  journal = {J Stat Phys},
  volume = {148},
  pages = {723--739},
  year = {2012}
}

@article{Zelnik2015pnas,
  title={Gradual regime shifts in fairy circles},
  author={Zelnik, Yuval R and Meron, Ehud and Bel, Golan},
  journal={Proceedings of the National Academy of Sciences},
  volume={112},
  number={40},
  pages={12327--12331},
  year={2015},
  publisher={National Acad Sciences}
}

@article{getzin2016pnas,
  title={Discovery of fairy circles in Australia supports self-organization theory},
  author={Getzin, S. and Yizhaq, H. and Bell, B. and Erickson, T E. and Postle, A. C. and Katra, I. and Tzuk, O. and Zelnik, Y. R. and Wiegand, K. and Wiegand, T. and Meron, E.},
  journal={Proceedings of the National Academy of Sciences},
  volume={113},
  number={13},
  pages={3551--3556},
  year={2016}
}

@article {Bonanomi2014com_ecol,
author = {Bonanomi, G. and Incerti, G. and Stinca, A. and Cartenì, F. and  Giannino, F. and Mazzoleni, S.},
title = {Ring formation in clonal plants},
journal = {Community Ecology},
volume = {15},
pages = {77--86},
year = {2014}
}

@article{Cornacchia2018ecology,
    title = {Landscapes of facilitation: how self‐organized patchiness of aquatic macrophytes promotes diversity in streams},
    author = {Cornacchia, L. and van de Koppel, J. and van der Wal, D. and Wharton, G. and Puijalon, S. and Bouma, T. J.},
    pages = {832-847},
    journal = {Ecology},
    volume = {99},
    year = {2009}
}

@article {Moody1988jae,
author = {Moody, M. E. and Mack, R. N.},
title = {Controlling the spread of plant invasions: the importance of nascent foci},
journal = {Journal of Applied Ecology},
volume = {25},
pages = {1009--1021},
year = {1988}
}

@book{Meron2015book,
	Author = {Meron, E.},
	Publisher = {CRC Press, Taylor \& Francis Group},
	Title = {Nonlinear Physics of Ecosystems},
	Year = {2015}}

@book{Shigesada1996book,
	Author = {Shigesada, N. and Kawasaki, K.},
	Publisher = {Oxford University Press},
	Title = {Biological Invasions: Theory and Practice},
	Year = {1996}}

@article {Lewis2000jmb,
author = {Lewis, M. A. and Pacala, S.},
title = {Modeling and analysis of stochastic invasion processes},
journal = {J. Math. Biol. },
volume = {41},
pages = {387--429},
year = {2000}
}

@article {Petrovskii2002eco_let,
author = {Petrovskii1, S. V. and Morozov, A. Y. and Venturino, E.},
title = {Allee effect makes possible patchy invasion in a predator–prey system},
journal = {Ecology Letters },
volume = {5},
pages = {345--352},
year = {2002}
}

@book{Tongway2001book,
    Author = {Tongway, D. J. and  Valentin, C. and  Seghieri, J. and  Menaut, J.-C.},
    Publisher = {Springer},
    Series = {Ecological Studies 149},
	Title = {Banded Vegetation Patterning in Arid and Semiarid Environments: Ecological Processes and Consequences
    for Management},
	Year = {2001}}

@article{Borgogno2009gr,
	Author = {Borgogno, F. and D'Odorico, P. and Laio, F. and Ridolfi, L.},
	Journal = {Reviews of Geophysics},
	Pages = {RG1005},
	Title = {Mathematical models of vegetation pattern formation in ecohydrology},
	Volume = {47},
	Year = {2009}}
	
	@article{Meron2016mb,
title = {Pattern formation – A missing link in the study of ecosystem response to environmental changes},
journal = "Mathematical Biosciences ",
volume = {271},
pages = {1 - 18},
year = {2016},
author = {E. Meron}
}

@inbook{Lefever2000inbook,
	Author = {Lefever, R. and Lejeune, O. and Couteron, P. },
	Chapter = {Generic modelling of vegetation patterns},
	Date-Added = {2009-05-23 12:54:07 +0900},
	Date-Modified = {2009-05-23 15:41:42 +0900},
	Pages = {83-112},
	Publisher = {Springer},
	Title = {Mathematical Models for Biological Pattern Formation  },
	Volume = {IMA Volumes in Mathematics and its Applications, vol 121},
	Year = {2000}}

@inbook{Gandhi2019inbook,
	Author = {Gandhi, P. and Iams, S. and Bonetti, S. and Silber, M. },
	Chapter = {Vegetation Pattern Formation in Drylands},
	Pages = {469-509},
	Publisher = {Springer},
	Title = {Dryland Ecohydrology },
	Year = {2019}}

@article{Ravi2017jgr,
author = {Ravi, Sujith and Wang, Lixin and Kaseke, Kudzai Farai and Buynevich, Ilya V. and Marais, Eugene},
title = {Ecohydrological interactions within “fairy circles” in the Namib Desert: Revisiting the self-organization hypothesis},
journal = {Journal of Geophysical Research: Biogeosciences},
volume = {122},
number = {2},
pages = {405-414},
year = {2017}
}	
	
@article{Jaibi2020physicaD,
title = {The existence of localized vegetation patterns in a systematically reduced model for dryland vegetation},
journal = {Physica D: Nonlinear Phenomena},
volume = {412},
pages = {132637},
year = {2020},
author = {Olfa Jaïbi and Arjen Doelman and Martina Chirilus-Bruckner and Ehud Meron}
}	
	
@article{Meron2019mathematics,
title = {Continuum modeling of discrete plant communities: why does it work and why is it advantageous?},
journal = "Mathematics ",
volume = {7},
pages = {987},
year = {2019},
author = {Meron, E. and Bennett, J. J. R. and Fernandez-Oto, C. and Tzuk, O. and Zelnik, Y. R. and Grafi, G.}
}	

@article{Gilad2007tpb,
	Author = {Gilad, E. and Shachak, M. and Meron, E.},
	Date-Added = {2008-12-20 10:15:58 +0900},
	Date-Modified = {2008-12-20 10:18:33 +0900},
	Journal = {Theoretical Population Biology},
	Pages = {214-230},
	Title = {Dynamics and Spatial Organization of Plant Communities in Water Limited Systems},
	Volume = {72},
	Year = {2007}}
	
@article{Vandermeer2012jtb,
Author = {Vandermeer, J. and Yitbarek, S.},
journal = {Journal of Theoretical Biology},
volume = {300},
pages = {48–56},
Title = {Self-organized spatial pattern determines biodiversity in spatial competition},
doi = {https://doi.org/10.1016/j.jtbi.2012.01.005},
Year = {2012}}	
	
@article{Bera2021elife,
Author = {Bera, B. K. and Tzuk, O. and  Bennett, J. J. R. and Meron, E.},
journal = {eLife},
volume = {10},
pages = {e73819},
Title = {Linking spatial self-organization to community assembly and biodiversity},
Year = {2021}}		
	
@article{Meron2007chaos,
	Author = {Meron, E. and Yizhaq, H. and Gilad, E. },
	Date-Added = {2008-12-20 10:24:10 +0900},
	Date-Modified = {2008-12-20 10:26:16 +0900},
	Journal = {Chaos},
	Number = {037109},
	Title = {Localized Structures in Dryland Vegetation: Forms and Functions},
	Volume = {17},
	Year = {2007}}	
	
	@article{Gandhi2020physica_D,
title = {A fast–slow model of banded vegetation pattern formation in drylands},
journal = {Physica D: Nonlinear Phenomena},
volume = {410},
pages = {132534},
year = {2020},
issn = {0167-2789},
doi = {https://doi.org/10.1016/j.physd.2020.132534},
url = {https://www.sciencedirect.com/science/article/pii/S0167278919307328},
author = {Punit Gandhi and Sara Bonetti and Sarah Iams and Amilcare Porporato and Mary Silber},
keywords = {Pattern formation, Vegetation bands, Dryland ecohydrology, Reaction–advection–diffusion equations, fast–slow switching model},
abstract = {From infiltration of water into the soil during rainstorms to seasonal plant growth and death, the ecohydrological processes that are thought to be relevant to the formation of banded vegetation patterns in drylands occur across multiple timescales. We propose a new fast–slow switching model in order to capture these processes on appropriate timescales within a conceptual modeling framework based on reaction–advection–diffusion equations. The fast system captures hydrological processes that occur on minute to hour timescales during and shortly after major rainstorms, assuming a fixed vegetation distribution. These include key feedbacks between vegetation biomass and downhill surface water transport, as well as between biomass and infiltration rate. The slow system acts between rain events, on a timescale of days to months, and evolves vegetation and soil moisture. Modeling processes at the appropriate timescales allows parameter values to be set by the actual processes they capture. This reduces the number of parameters that are chosen expressly to fit pattern characteristics, or to artificially slow down fast processes by the orders of magnitude required to align their timescales with the biomass dynamics. We explore the fast–slow switching model through numerical simulation on a one-dimensional hillslope, and find agreement with certain observations about the pattern formation phenomenon, including band spacing and upslope colonization rates. We also find that the predicted soil moisture dynamics are consistent with time series data that has been collected at a banded vegetation site. This fast–slow model framework introduces a tool for investigating the possible impact of changes to frequency and intensity of rain events in dryland ecosystems.}
}

@article{Ruiz2017,
author = {Daniel Ruiz-Reynés  and Damià Gomila  and Tomàs Sintes  and Emilio Hernández-García  and Núria Marbà  and Carlos M. Duarte },
title = {Fairy circle landscapes under the sea},
journal = {Science Advances},
volume = {3},
number = {8},
pages = {e1603262},
year = {2017},
doi = {10.1126/sciadv.1603262},
    abstract = { We derive a model explaining the formation of fairy circles and patterns in seagrasses along the Mediterranean coast. Short-scale interactions yield large-scale vegetation patterns that, in turn, shape ecosystem function across landscapes. Fairy circles, which are circular patches bare of vegetation within otherwise continuous landscapes, are characteristic features of semiarid grasslands. We report the occurrence of submarine fairy circle seascapes in seagrass meadows and propose a simple model that reproduces the diversity of seascapes observed in these ecosystems as emerging from plant interactions within the meadow. These seascapes include two extreme cases, a continuous meadow and a bare landscape, along with intermediate states that range from the occurrence of persistent but isolated fairy circles, or solitons, to seascapes with multiple fairy circles, banded vegetation, and “leopard skin” patterns consisting of bare seascapes dotted with plant patches. The model predicts that these intermediate seascapes extending across kilometers emerge as a consequence of local demographic imbalances along with facilitative and competitive interactions among the plants with a characteristic spatial scale of 20 to 30 m, consistent with known drivers of seagrass performance. The model, which can be extended to clonal growth plants in other landscapes showing fairy rings, reveals that the different seascapes observed hold diagnostic power as to the proximity of seagrass meadows to extinction points that can be used to identify ecosystems at risks. }
}

@article{Inderjit2021plrev,
title = {Belowground feedbacks as drivers of spatial self-organization and community assembly},
journal = {Physics of Life Reviews},
volume = {38},
pages = {1-24},
year = {2021},
issn = {1571-0645},
doi = {https://doi.org/10.1016/j.plrev.2021.07.002},
author = { Inderjit and Ragan M. Callaway and Ehud Meron}}

@article{Hastings2005eco_lett,
author = {Hastings, Alan and Cuddington, Kim and Davies, Kendi F. and Dugaw, Christopher J. and Elmendorf, Sarah and Freestone, Amy and Harrison, Susan and Holland, Matthew and Lambrinos, John and Malvadkar, Urmila and Melbourne, Brett A. and Moore, Kara and Taylor, Caz and Thomson, Diane},
title = {The spatial spread of invasions: new developments in theory and evidence},
journal = {Ecology Letters},
volume = {8},
number = {1},
pages = {91-101},
keywords = {Diffusion, dispersal, integro-difference equations, invasions, reaction-diffusion, spatial spread},
doi = {https://doi.org/10.1111/j.1461-0248.2004.00687.x},
url = {https://onlinelibrary.wiley.com/doi/abs/10.1111/j.1461-0248.2004.00687.x},
eprint = {https://onlinelibrary.wiley.com/doi/pdf/10.1111/j.1461-0248.2004.00687.x},
abstract = {Abstract We review and synthesize recent developments in the study of the spread of invasive species, emphasizing both empirical and theoretical approaches. Recent theoretical work has shown that invasive species spread is a much more complex process than the classical models suggested, as long range dispersal events can have a large influence on the rate of range expansion through time. Empirical work goes even further, emphasizing the role of spatial heterogeneity, temporal variability, other species, and evolution. As in some of the classic work on spread, the study of range expansion of invasive species provides unique opportunities to use differences between theory and data to determine the important underlying processes that control spread rates.},
year = {2005}
}
	
	@article{Gilad2007jtb,
	Author = {Gilad, E. and Von Hardenberg, J. and Provenzale, A. and Shachak, M. and Meron, E.},
	Date-Added = {2008-12-20 10:12:28 +0900},
	Date-Modified = {2008-12-20 10:33:04 +0900},
	Journal = {Journal of Theoretical Biology},
	Pages = {680},
	Title = {A Mathematical Model for Plants as Ecosystem Engineers},
	Volume = {244},
	Year = {2007}}
	
@article{Sakai2001ann_rev,
author = {Sakai, Ann K. and Allendorf, Fred W. and Holt, Jodie S. and Lodge, David M. and Molofsky, Jane and With, Kimberly A. and Baughman, Syndallas and Cabin, Robert J. and Cohen, Joel E. and Ellstrand, Norman C. and McCauley, David E. and O'Neil, Pamela and Parker, Ingrid M. and Thompson, John N. and Weller, Stephen G.},
title = {The Population Biology of Invasive Species},
journal = {Annual Review of Ecology and Systematics},
volume = {32},
number = {1},
pages = {305-332},
year = {2001},
doi = {10.1146/annurev.ecolsys.32.081501.114037}
}
	
	@article{Gomes2021submitted,
	Author = {Gomes, A. S. and Callaway, R. M. and Rabelo, B. S. and  Petry, G. L. and Barbosa, E. M. and Borghetti, F.},
	Journal = {Submitted},
	Pages = {},
	Title = {Competition for water and rapid exclusion of an island endemic by a pantropical species in a wet tropical climate},
	Volume = {},
	Year = {2021}}

@article{Davis2004j_ecol,
	Author = {Davis, H. G. and Taylor, C. M. and Civille, J. C. and Strong, D. R.},
	Journal = {Journal of Ecology},
	Pages = {321–327},
	Title = {An Allee effect at the front of a plant invasion: Spartina in a Pacific estuary},
	Volume = {92},
	Year = {2004}}
	
	@article{Bel2012theo_ecol,
	author = "Bel, G. and Hagberg, A. and Meron, E.",
	doi = "10.1007/s12080-011-0149-6",
	issn = "1874-1738",
	issue = "4",
	journal = "Theoretical Ecology",
	keywords = "Regime shifts; Early indicators; Alternative stable states; Pattern formation; Bistability; Front dynamics; Homoclinic snaking; Vegetation patterns; Desertification",
	pages = "591--604",
	publisher = "Springer Netherlands",
	title = "{Gradual regime shifts in spatially extended ecosystems}",
	url = "http://dx.doi.org/10.1007/s12080-011-0149-6",
	volume = "5",
	year = "2012"
}

@article{Rodrigues2015bmb,
	Author = {Rodrigues, L. A. D. and Mistro, D. C. and Cara, E. R. and Petrovskaya, N. and Petrovskii, S.},
	Journal = {Bull Math Biol},
	Pages = {1583–1619},
	Title = {Patchy Invasion of Stage-Structured Alien Species with Short-Distance and Long-Distance Dispersal},
	Volume = {77},
	Year = {2015}}
	
	
@article{Schenk2002j_ecology,
	Author = {Schenk, j. and Jackson, R. B.},
	Journal = {Journal of Ecology},
	Pages = {480–494},
	Title = {Rooting depths, lateral root spreads and below-ground/above-ground allometries of plants in water-limited ecosystems},
	Volume = {90},
	Year = {2002}}
	
	@article{Kyriazopoulos2014eco_comp,
	Author = {Kyriazopoulos, P. and Nathan, J. and Meron, E.},
	Journal = {Ecological Complexity},
	Pages = {271–281},
	Title = {Species coexistence by front pinning},
	Volume = {20},
	Year = {2014}}
	
	@phdthesis{Gomes2018,
  author        = {Gomes, A.S.},
  title         = {Mecanismo(s) de interfer{\^e}ncia de Guilandina bonduc L. em populaç{\~o}es de Cyperus atlanticus Hemsl. na Ilha da Trindade, Brazil},
  school        = {Programa de P{\'o}s-Graduaç{\~a}o em Bot{\^a}nica, Instituto de Ci{\^e}ncias Biol{\'o}gicas, Universidade de Bras{\'i}lia},
  address       = {Brasilia-DF. Brasil, https://repositorio.unb.br/handle/10482/34508},
  url           =  {https://repositorio.unb.br/handle/10482/34508},
  year          = {2018}
}
	
	@article{Phillips1981j_ecology,
 author = {Phillips, D. L. and MacMahon, J. A.},
 journal = {Journal of Ecology},
 number = {1},
 pages = {97--115},
 publisher = {[Wiley, British Ecological Society]},
 title = {Competition and Spacing Patterns in Desert Shrubs},
 volume = {69},
 year = {1981}
}

@article{Brisson1994ecology,
author = {Brisson, Jacques and Reynolds, James F.},
title = {The Effect of Neighbors on Root Distribution in a Creosotebush (Larrea Tridentata) Population},
journal = {Ecology},
volume = {75},
number = {6},
pages = {1693-1702},
doi = {https://doi.org/10.2307/1939629},
year = {1994}
}

@book{Perry2003book,
	Author = {Perry, E.L. and Dennis, J.V. },
	Publisher = {Kieger Publishing Company},
	Title = {Sea-beans from the Tropics: A collectors guide to sea-beans and other tropical},
	Year = {2003}}

@book{Alves1998book,
	Author = {Alves, R. J. V. },
	Publisher = {Diretoria de Hidrografia e Navegaç{\~a}o, Niter{\'o}i, RJ.},
	Title = {Ilha da Trindade e Arquip{\'e}lago Martin Vaz- Um Ensaio Geobot{\^a}nico.- Serviço de Documentaç{\~a}o, Marinha do Brasil},
	Year = {1998}}

@article{Jenik1994fgp,
author = {Jenik, J.},
title = {clonal growth in woody plants: a review},
journal = {Folia Geobotanica Phytotaxa },
volume = {29},
pages = {291-306},
year = {1994}
}

@article{Balaguer2011plosone,
author = {Balaguer, L. and Arroyo-Garc{\'i}a, R. and Jim{\'e}nez, P. and Jim{\'e}nez, M.D. and Villegas, L. and et al. },
title = {Forest Restoration in a Fog Oasis: Evidence Indicates Need for Cultural Awareness in Constructing the Reference},
journal = {PLOS ONE},
volume = {6},
pages = {e23004},
year = {2011},
doi = {https://doi.org/10.1371/journal.pone.0023004}
}

@article{Dawes2010ptrcA,
 author = {J. H. P. Dawes},
 journal = {Philosophical Transactions: Mathematical, Physical and Engineering Sciences},
 number = {1924},
 pages = {3519--3534},
 publisher = {The Royal Society},
 title = {The emergence of a coherent structure for coherent structures: localized states in nonlinear systems},
 volume = {368},
 year = {2010}
}

@article{Knobloch2015arcmp,
author = {Knobloch, E.},
title = {Spatial Localization in Dissipative Systems},
journal = {Annual Review of Condensed Matter Physics},
volume = {6},
number = {1},
pages = {325-359},
year = {2015}
}

@article{Ruiz-Reynes2020physicaD,
title = {Patterns, localized structures and fronts in a reduced model of clonal plant growth},
journal = {Physica D: Nonlinear Phenomena},
volume = {414},
pages = {132723},
year = {2020},
issn = {0167-2789},
doi = {https://doi.org/10.1016/j.physd.2020.132723},
author = {Daniel Ruiz-Reynés and Luis Martín and Emilio Hernández-García and Edgar Knobloch and Damià Gomila}
}

@article{Verschueren2021physicaD,
title = {Dissecting the snake: Transition from localized patterns to spike solutions},
journal = {Physica D: Nonlinear Phenomena},
volume = {419},
pages = {132858},
year = {2021},
issn = {0167-2789},
doi = {https://doi.org/10.1016/j.physd.2021.132858},
author = {Nicolas Verschueren and Alan R. Champneys}
}

@article{Zelnik2017jtb,
  title = {Desertification by Front Propagation?},
  author = {Zelnik, Y. R. and Uecker, H. and Feudel, U. and Meron, E.},
  journal = {J. Theor. Biol.},
  volume = {418},
  pages = {27-35},
  year = {2017}
}

@article{Clerc2021srep,
  title = {Localised labyrinthine patterns in ecosystems},
  author = {Clerc, M.G. and Echeverría-Alar, S. and Tlidi, M.},
  journal = {Sci. Rep.},
  volume = {11},
  pages = {18331},
  year = {2021}
}

@article{noy-meir1975j_ecology,
	title = {Stability of {Grazing} {Systems}: {An} {Application} of {Predator}-{Prey} {Graphs}},
	volume = {63},
	journal = {Journal of Ecology},
	author = {Noy-Meir, Imanuel},
	year = {1975},
	doi = {https://doi.org/10.2307/2258730},
	pages = {459--481}
}

@article{gilad_vonhardenberg2006,
author = {Gilad, Erez and von Hardenberg, Jost},
title = {A Fast Algorithm for Convolution Integrals with Space and Time Variant Kernels},
year = {2006},
issue_date = {20 July 2006},
publisher = {Academic Press Professional, Inc.},
address = {USA},
volume = {216},
number = {1},
issn = {0021-9991},
url = {https://doi.org/10.1016/j.jcp.2005.12.003},
doi = {10.1016/j.jcp.2005.12.003},
abstract = {Mathematical models in many fields of the physical sciences involve nonlocal terms which are formally similar to convolution integrals. We show that it is possible to approximate a particular class of such integrals, which by themselves are not convolutions, as a linear combination of convolution integrals, allowing for their efficient numerical computation as an O ( N log N ) process.},
journal = {J. Comput. Phys.},
month = {July},
pages = {326–336},
numpages = {11},
keywords = {Integro-differential equations, Nonlocal terms, Space and time variant kernels, 02.30.Jr, 02.30.Mv, 02.60.Nm, 02.70.Hm, Convolution}
}

@unpublished{craster2018spectral,
  title={Spectral algorithms for reaction-diffusion equations},
  author={Craster, Richard V and Sassi, Roberto},
  journal={arXiv preprint arXiv:1810.07431},
  year={2018}
}

@inproceedings{cupy_learningsys2017,
  author       = "Okuta, Ryosuke and Unno, Yuya and Nishino, Daisuke and Hido, Shohei and Loomis, Crissman",
  title        = "CuPy: A NumPy-Compatible Library for NVIDIA GPU Calculations",
  booktitle    = "Proceedings of Workshop on Machine Learning Systems (LearningSys) in The Thirty-first Annual Conference on Neural Information Processing Systems (NIPS)",
  year         = "2017",
  url          = "http://learningsys.org/nips17/assets/papers/paper_16.pdf"
}

@manual{doedel2007auto,
  title={AUTO-07P: Continuation and bifurcation software for ordinary differential equations},
  author={Doedel, Eusebius J and Champneys, Alan R and Dercole, Fabio and Fairgrieve, Thomas F and Kuznetsov, Yu A and Oldeman, B and Paffenroth, RC and Sandstede, B and Wang, XJ and Zhang, CH},
  year={2007}
}

@article{Lee1994nature,
	Author = {Lee, K. J. and McCormick, W. D. and Swinney, H. L. and Pearson, J. E. },
	Journal = {Nature},
	Pages = {215--218},
	Title = {Experimental observation of self-replicating spots in a reaction-diffusion system},
	Volume = {369},
	Year = {1994}}

@article{Pearson1993science,
author = {John E. Pearson },
title = {Complex Patterns in a Simple System},
journal = {Science},
volume = {261},
number = {5118},
pages = {189-192},
year = {1993},
doi = {10.1126/science.261.5118.189}}

@article{Ebata2013pre,
  title = {Bifurcation from stable holes to replicating holes in vibrated dense suspensions},
  author = {Ebata, H. and Sano, M.},
  journal = {Phys. Rev. E},
  volume = {88},
  issue = {5},
  pages = {053007},
  numpages = {8},
  year = {2013},
  month = {Nov},
  publisher = {American Physical Society},
  doi = {10.1103/PhysRevE.88.053007},
  url = {https://link.aps.org/doi/10.1103/PhysRevE.88.053007}
}

@article{Astrov2006pla,
	Author = {Astrov, Y.A. and Purwins, H.G.},
	Journal = {Phys. Lett. A},
	Pages = {404--408},
	Title = {Spontaneous division of dissipative solitions in a planar gas-discharge system with high ohmic electrode},
	Volume = {358},
	Year = {2006}}
	
@article{Doelman1998physicaD,
	Author = {Doelman, A. and Gardner, R.A. and Kaper, T.J.},
	Journal = {Physica D},
	Pages = {1--36},
	Title = {Stability analysis of singular patterns in the 1D Gray–Scott model: a matched asymptotics approach},
	Volume = {122},
	Year = {1998}}
	
@article{Kolokolnikov2009j_nonlin_sci,
	Author = {Kolokolnikov, T. and Ward, M.J. and Wei, J.},
	Journal = {J Nonlinear Sci },
	Pages = {1--56},
	Title = {Spot Self-Replication and Dynamics for the Schnakenburg Model in a Two-Dimensional Domain},
	Volume = {19},
	Year = {2009}}	
		
@article{Tlidi2018eco_ind,
title = {Extended patchy ecosystems may increase their total biomass through self-replication},
journal = {Ecological Indicators},
volume = {94},
pages = {534-543},
year = {2018},
issn = {1470-160X},
doi = {https://doi.org/10.1016/j.ecolind.2018.02.009},
author = {Mustapha Tlidi and Ignacio Bordeu and Marcel G. Clerc and Daniel Escaff}}
	
@article{Guill2021eco_let,
author = {Guill, Christian and Hülsemann, Janne and Klauschies, Toni},
title = {Self-organised pattern formation increases local diversity in metacommunities},
journal = {Ecology Letters},
volume = {24},
number = {12},
pages = {2624-2634},
doi = {https://doi.org/10.1111/ele.13880},
year = {2021}
}

@article{Liu2017gcb,
	Author = {Liu, Y.J. and Oduor, A.M.O. and Zhang, Z.and Manea, A. and Tooth, I.M. and Leishman, M.R. and Xu, X.L. and van Kleunen, M.},
	Journal = {Glob. Change Biol. },
	Pages = {3363-3370},
	Title = {Do invasive alien plants benefit more from global environmental change than native plants?},
	Volume = {23},
	Year = {2017}}	
	
@article{Silva2011rodriguesia,
	Author = {Silva, N. G. and Alves, R. J. V.},
	Journal = {Rodriguesia},
	Pages = {717–-719},
	Title = {The eradication of feral goats and its impact on plant biodiversity - a milestone in the history of Trindade Island, Brazil},
	Volume = {62},
	Year = {2011}}		

 @article{Deblauwe2012eco_mono,
	Author = {Deblauwe, V. and Couteron, P. and Bogaert, J. and Barbier, N.},
	Journal = {Ecological Monographs},
	Pages = {3--21},
	Title = {Determinants and dynamics of banded vegetation pattern migration in arid climates},
	Volume = {82},
	Year = {2012}}

@incollection{Nathan2012incollection,
    author = {Nathan, Ran and Klein, Etienne and Robledo-Arnuncio, Juan J. and Revilla, Eloy},
    isbn = {9780199608898},
    title = "{Dispersal kernels: review}",
    booktitle = "{Dispersal Ecology and Evolution}",
    publisher = {Oxford University Press},
    year = {2012},
    month = {09},
    doi = {10.1093/acprof:oso/9780199608898.003.0015}
}

@incollection{Pedroso2017incollection,
    author = {Pedroso, D. and Panisset, J. and Abdo, L.B.B.},
    title = {Climatologia da Ilha da Trindade},
    booktitle = {Protrindade, Programa de Pesquisas Científicas na Ilha da Trindade. 10 anos de Pesquisa. Secretaria Intermininterial para os Recursos do Mar, Brasília},
    publisher = {Primeira edição},
    ISBN = {978-85-62033-03-2},
    year = {2017}}

@inbook{Scanlon2002inbook,
author = {Scanlon, Bridget R. and Andraski, Brian J. and Bilskie, Jim},
publisher = {John Wiley \& Sons, Ltd},
isbn = {9780891188933},
title = {3.2.4 Miscellaneous Methods for Measuring Matric or Water Potential},
booktitle = {Methods of Soil Analysis},
chapter = {},
pages = {643-670},
doi = {https://doi.org/10.2136/sssabookser5.4.c23},
url = {https://acsess.onlinelibrary.wiley.com/doi/abs/10.2136/sssabookser5.4.c23},
eprint = {https://acsess.onlinelibrary.wiley.com/doi/pdf/10.2136/sssabookser5.4.c23},
year = {2002},
keywords = {dew point potentiameter, electrical resistance sensors, electro-optical switches, filter paper method, frequency domain matric potential sensors, heat dissipation sensors, soil matric potential measurement, soil water potential measurement, time domain matric potential sensors, vapor equilibration},
abstract = {Summary This chapter describes a variety of techniques to measure matric potential or water potential in the laboratory and in the field. They are heat dissipation sensors, electrical resistance sensors, frequency domain and time domain sensors, electro-optical switches, filter paper method, Dew Point Potentiameter, and vapor equilibration. The first four techniques are electronically based methods for measuring matric potential. The filter paper, Dew Point Potentiameter, and vapor equilibration techniques are generally used in the laboratory to measure water potential of disturbed field samples or to measure water potential for water retention functions. The techniques described require equilibration of some medium whose matric or water potential can be determined from previous calibration or can be measured directly. Under equilibrium conditions the matric or water potential of the medium is equal to that of the soil.}
}


@Comment{jabref-meta: databaseType:bibtex;}
